# Supplementary material for: Human T cells efficiently control RSV infection
Source: JCI Insight. 2023 Jun 8;8(11):e168110. doi: 10.1172/jci.insight.168110 (PMC10393221; doi:10.1172/jci.insight.168110)
Supplement: Supplemental table 1 [file jciinsight-8-168110-s154.xlsx]

## Sheet: Sheet1
Supplementary Table 1: Description of experimental LoM and BLT-L mice
Figure(s)	Mouse ID	Model	Human Donor	Mouse Sex	Experimental Group
Figure 1A,B, E,G	558	LoM	A	M	Naive
Supplemental Figure 1A,B	780	LoM	C	M	Naive
	522	LoM	B	F	Naive
	C164	LoM	O	M	Naive
	526	LoM	B	F	RSV 4 days
	556	LoM	A	M	RSV 4 days
	776	LoM	C	M	RSV 7 days
	777	LoM	C	M	RSV 7 days
	559	LoM	A	M	RSV 11 days
	A145	LoM	F	F	RSV 11 days
	661	LoM	C	M	RSV 14 days
	A739	LoM	G	M	RSV 14 days
	A128	LoM	F	F	RSV 21 days
	A155	LoM	F	F	RSV 21 days
Figure 1C,D	C084	LoM	N	F	RSV 2h
Figure 2A	C089	LoM	N	F	RSV 2h
	C076	LoM	N	F	RSV 2h
	C086	LoM	N	F	RSV 4 days
	C087	LoM	N	F	RSV 4 days
	C090	LoM	N	F	RSV 4 days
	C077	LoM	N	F	RSV 11 days
	C082	LoM	N	F	RSV 11 days
	C079	LoM	N	F	RSV 11 days
Figure 1F	B776	LoM	J	M	RSV A2-Luc
	B878	LoM	K	M	RSV A2-Luc
	A801	LoM	H	M	RSV A2-Luc
	B397	LoM	I	F	RSV A2-Luc
Figure 3A	B236	BLT-L	I	F	RSV BLT-L
	B232	BLT-L	I	F	RSV BLT-L
	B233	BLT-L	I	F	RSV BLT-L
	B242	BLT-L	I	F	RSV BLT-L
	B776	LoM	J	M	RSV LoM
	B878	LoM	K	M	RSV LoM
	A801	LoM	H	M	RSV LoM
	B397	LoM	I	F	RSV LoM
Figure 2B-F	B813	LoM	K	F	Naïve
	B806	LoM	K	F	Naïve
	B819	LoM	K	F	Naïve
	B820	LoM	K	F	Naïve
	B936	LoM	K	M	RSV 2 days
	B937	LoM	K	M	RSV 2 days
	B817	LoM	K	F	RSV 4 days
	B822	LoM	K	F	RSV 4 days
	B818	LoM	K	F	RSV 7 days
	B938	LoM	K	M	RSV 7 days
	C066	LoM	L	M	Naïve
	C062	LoM	L	M	Naïve
	C061	LoM	L	M	RSV 2 days
	C065	LoM	L	M	RSV 2 days
	C059	LoM	L	M	RSV 4 days
	C058	LoM	L	M	RSV 4 days
	C060	LoM	L	M	RSV 7 days
	C064	LoM	L	M	RSV 7 days
Figure 3B	F438	BLT-L	T	F	RSV 4 days
	F440	BLT-L	T	F	RSV 4 days
	F437	BLT-L	T	F	RSV 11 days
	F441	BLT-L	T	F	RSV 11 days
	F035	LoM	T	M	RSV 4 days
	F191	LoM	T	M	RSV 4 days
	F050	LoM	T	M	RSV 11 days
	F192	LoM	T	M	RSV 11 days
	F195	LoM	T	M	RSV 11 days
Figure 3C-G	E464	BLT-L	R	M	RSV A2-GFP, RSV A2-Luc
	E465	BLT-L	R	M	RSV A2-GFP, RSV A2-Luc
	E460	BLT-L	R	M	RSV A2-GFP, RSV A2-Luc
	E467	BLT-L	R	M	RSV A2-GFP, RSV A2-Luc
	E468	BLT-L	R	M	RSV A2-GFP, RSV A2-Luc
	E451	BLT-L	R	M	RSV A2-GFP, RSV A2-Luc
	E452	BLT-L	R	M	RSV A2-GFP, RSV A2-Luc
	E462	BLT-L	R	M	RSV A2-GFP, RSV A2-Luc
	E463	BLT-L	R	M	RSV A2-GFP, RSV A2-Luc
	E461	BLT-L	R	M	Vehicle, RSV A2-Luc
	E456	BLT-L	R	M	Vehicle, RSV A2-Luc
	E471	BLT-L	R	M	Vehicle, RSV A2-Luc
	E454	BLT-L	R	M	Vehicle, RSV A2-Luc
	E455	BLT-L	R	M	Vehicle, RSV A2-Luc
	E453	BLT-L	R	M	Vehicle, RSV A2-Luc
Figure 3H	E295	BLT-L	Q	M	Two RSV Challenges
Figure 4A-F	E293	BLT-L	Q	M	Two RSV Challenges
Supplemental Figure 3C,D	E282	BLT-L	Q	M	Two RSV Challenges
	E292	BLT-L	Q	M	Two RSV Challenges
	E286	BLT-L	Q	M	Two RSV Challenges
	E279	BLT-L	Q	M	Two RSV Challenges, CD8-depleted
	E289	BLT-L	Q	M	Two RSV Challenges, CD8-depleted
	E280	BLT-L	Q	M	Two RSV Challenges, CD8-depleted
	E291	BLT-L	Q	M	Two RSV Challenges, CD8-depleted
	E285	BLT-L	Q	M	Two RSV Challenges, CD8-depleted
	E276	BLT-L	Q	M	Naïve
	E281	BLT-L	Q	M	Naïve
	E283	BLT-L	Q	M	Naïve
	E297	BLT-L	Q	M	Naïve
	E258	LoM	Q	M	Two RSV Challenges
	E253	LoM	Q	M	Two RSV Challenges
	E267	LoM	Q	M	Two RSV Challenges
	E257	LoM	Q	M	Two RSV Challenges
	E256	LoM	Q	M	Two RSV Challenges
Figure 5A-C	E464	BLT-L	R	M	RSV BLT-L mice for cell isolation
Supplemental Figure 4A-D	E465	BLT-L	R	M	RSV BLT-L mice for cell isolation
	E460	BLT-L	R	M	RSV BLT-L mice for cell isolation
	E467	BLT-L	R	M	RSV BLT-L mice for cell isolation
	E468	BLT-L	R	M	RSV BLT-L mice for cell isolation
	E451	BLT-L	R	M	RSV BLT-L mice for cell isolation
	E452	BLT-L	R	M	RSV BLT-L mice for cell isolation
	E462	BLT-L	R	M	RSV BLT-L mice for cell isolation
	E463	BLT-L	R	M	RSV BLT-L mice for cell isolation
	E243	LoM	R	M	No cells transferred
	E274	LoM	R	M	No cells transferred
	E317	LoM	R	M	No cells transferred
	E475	LoM	R	M	No cells transferred
	E472	LoM	R	M	No cells transferred
	E241	LoM	R	M	CD4 T cells transferred
	E242	LoM	R	M	CD4 T cells transferred
	E244	LoM	R	M	CD4 T cells transferred
	E245	LoM	R	M	CD4 T cells transferred
	E248	LoM	R	M	CD8 T cells transferred
	E249	LoM	R	M	CD8 T cells transferred
	E250	LoM	R	M	CD8 T cells transferred
	E322	LoM	R	M	CD8 T cells transferred
	E321	LoM	R	M	CD4 and CD8 T cells transferred
	E320	LoM	R	M	CD4 and CD8 T cells transferred
	E319	LoM	R	M	CD4 and CD8 T cells transferred
	E323	LoM	R	M	CD4 and CD8 T cells transferred
Supplemental Figure 2	E800	BLT-L	S	F
	E797	BLT-L	S	F
	E785	BLT-L	S	F
	E796	BLT-L	S	F
Supplemental Figure 5A-E	E279	BLT-L	Q	M	RSV BLT-L mice for cell isolation
	E289	BLT-L	Q	M	RSV BLT-L mice for cell isolation
	E291	BLT-L	Q	M	RSV BLT-L mice for cell isolation
	E285	BLT-L	Q	M	RSV BLT-L mice for cell isolation
	E253	LoM	Q	M	CD4 T cells adoptively transferred
	E267	LoM	Q	M	CD4 T cells adoptively transferred
	E257	LoM	Q	M	CD4 T cells adoptively transferred
	E256	LoM	Q	M	CD4 T cells adoptively transferred
Supplemental Figure 5F-J	E276	BLT-L	Q	M	Naïve BLT-L mice for cell isolation
	E281	BLT-L	Q	M	Naïve BLT-L mice for cell isolation
	E283	BLT-L	Q	M	Naïve BLT-L mice for cell isolation
	E297	BLT-L	Q	M	Naïve BLT-L mice for cell isolation
	E251	LoM	Q	M	No cells adoptively transferred
	E255	LoM	Q	M	No cells adoptively transferred
	E268	LoM	Q	M	No cells adoptively transferred
	E270	LoM	Q	M	No cells adoptively transferred
	E261	LoM	Q	M	CD4 T cells adoptively transferred
	E264	LoM	Q	M	CD4 T cells adoptively transferred
	E254	LoM	Q	M	CD4 T cells adoptively transferred
