# Supplementary material for: Human T cells efficiently control RSV infection
Source: JCI Insight. 2023 Jun 8;8(11):e168110. doi: 10.1172/jci.insight.168110 (PMC10393221; doi:10.1172/jci.insight.168110)
Supplement: Supporting data values [file jciinsight-8-168110-s155.xlsx]

## Sheet: Figure 1C
Fig 1C.	RSV-RNA expression in the human lung implants
Control	4 Days	11 Days
40	30.9423	23.9145
40	28.0659	21.7283
39.6885	30.1608	24.5963
40	27.1862	24.5148
38.4314	21.5935	21.178

## Sheet: Figure 1D
Fig 1D.	RSV titers (log10TCID50/mL) in human lung implants
Control	4 Days	11 Days
3.2	5	5.2
3.5	4.7	6.2
3.2	5.7	5
3.2	6.7	6.2
3.2	5.5	6.5

## Sheet: Figure 1E
Fig 1E.	Number of GFP+ cells as determined by flow cytometric
0 Days	4 Days	7 Days	11 Days	14 Days	21 days
1	976.1	1107.5	7800	4821.1	1200
1	1487.4	3822.2	8360	4651.6	5280
1	350	4276.2	2850	4600	6260
1	1480	3033.8	4324	3090	1350

## Sheet: Figure 1F
Fig 1F.	RSV replication monitored longitudinally
0 Days	74000	83000	57000	80000	84000	85000
4 Days	600000000	980000000	250000000	1700000000	2600000000	750000000
7 Days	680000000	474000000	100000000	2090000000	1680000000	1240000000
11Days	465000000	318000000	30000000	690000000	1200000000	3100000000
14 Days	350000000	39000000	10000000	997000000	1550000000	2400000000
21 Days	9800000	386000000	115000000	2680000000	1030000000	7140000000

## Sheet: Figure 2A
Fig 2A.	Human IL-1β (left panel)
Control	4 Days	11 Days
38.6874	36.2903	37.6263
40	38.2702	38.6678
38.9271	34.0324	34.6518
39.404	38.9232	34.9159
38.4622	35.9775	36.5778
Fig 2A.	IL-6 (middle panel)
Control	4 Days	11 Days
39.5101	35.785	33.7865
39.486	36.666	32.7827
39.0408	34.3117	34.1148
39.8872	35.3609	34.7958
40	35.7433	35.5796
Fig 2A.	IL-8 (right panel)
Control	4 Days	11 Days
40	34.2351	30.5879
40	34.6399	29.9937
39.6279	32.5993	32.2619
40	31.8649	33.0693
40	33.2178	31.8566

## Sheet: Figure 2C
Fig 2C.	Levels of mouse neutrophil (%Ly6G+ of mouse CD45+ cells) in the human lung implant
Naïve	2 Days	4 Days	7 Days
24.1	25.7	33.5	39
8.6	22.4	50.6	55.3
22.6	28	39.2	43
18.7	30.6	36.1	40

## Sheet: Figure 2D
Fig 2D.	Levels of mouse neutrophil (%Ly6G+ of mouse CD45+ cells) in the human lung implant
Naïve	2 Days	4 Days	7 Days
13.3	15.1	26.5	46.1
6.8	31.1	43.8	33.8
8.2	10.7	18.8	41
7	20.4	25.8	31.5
22
16.2

## Sheet: Figure 3A
Fig 3A.	Bioluminescence signal (radiance [p sec–1 cm–2 sr–1] represented as total flux) in human lung implants
	RSV in LOM
0 Days	74000	83000	57000	80000	84000	85000
2 Days	280000000	1000000000	200000000	650000000	2800000000	135000000
4 Days	680000000	474000000	100000000	2090000000	1680000000	1240000000
7 Days	600000000	980000000	250000000	1700000000	2600000000	750000000
11Days	465000000	318000000	30000000	690000000	1200000000	3100000000
14 Days	400000000	36000000	7800000	1200000000	1800000000	3700000000
21 Days	8400000	300000000	100000000	2200000000	1120000000	3500000000
	RSV in BLT-L
0 Days	70000	84000	56000	78000	64400	81000	75000	68000
2 Days	15600000	20000000	560000000	170000000	312000000	633000000	1230000	650000
4 Days	1460000000	1980000000	6000000	1600000	1340000000	690000000	800000000	22400000
7 Days	1660000000	2080000000	755000000	260000000	650000000	1000000000	630000000	45700000
11Days	440000000	580000000	12000000	3000000	58500000	22700000	280000000	1350000
14 Days	130000	290000	38000	476000	390000	506000
21 Days	68000	30000	42000	100000	33700	146000

## Sheet: Figure 3D
Fig 3D.	Bioluminescence signal (radiance [p sec–1 cm–2 sr–1] represented as total flux) in human lung implants of RSV A2-Luc exposed BLT-L mice
BLT-L+Medium+RSV-Luc
0 Days	72000	56000	45000	57000	40000	71000	48000	58000	75000	48000	54000	59000
4 Days	720000000	1300000000	650000000	190000000	1200000000	920000000	860000000	1190000000	160000000	377000000	170000000	170000000
7 Days	1250000000	1600000000	900000000	113000000	1400000000	1300000000	900000000	1400000000	380000000	550000000	335000000	84000000
11Days	3700000	7900000	38000000	4000000	74000000	70000000	40000000	92000000	600000	130000	2100000	1400000
14 Days	3000000	2800000	1000000	100000	5400000	9000000	14000000	14000000	150000	280000	2400000	1100000
21 Days	1200000	730000	100000	70000	190000	500000	460000	730000	150000	120000	270000	200000
	BLT-L+Medium+RSV-Luc
0 Days	72000	56000	45000	57000	40000	71000	48000	58000	75000	48000	54000	59000
4 Days	720000000	1300000000	650000000	190000000	1200000000	920000000	860000000	1190000000	160000000	377000000	170000000	170000000
7 Days	1250000000	1600000000	900000000	113000000	1400000000	1300000000	900000000	1400000000	380000000	550000000	335000000	84000000
11Days	3700000	7900000	38000000	4000000	74000000	70000000	40000000	92000000	600000	130000	2100000	1400000
14 Days	3000000	2800000	1000000	100000	5400000	9000000	14000000	14000000	150000	280000	2400000	1100000
21 Days	1200000	730000	100000	70000	190000	500000	460000	730000	150000	120000	270000	200000

## Sheet: Figure 3E
Fig 3E.	RSV-specific human IgM in plasma
	RSV Exposures
Naive	One	Two
10	21.9778	25.5498
5.616	6.9667	13.3063
7.0681	16.1328	42.118
10	16.8265	52.428
	6.8068	62.369
	2.7185	108.487
	2.53529	4.641
	2.7666	16.809
	1.7422	19.762
		6.3743
		23.7458

[truncated: 18 more sheets: Figure 3F, Figure 3G, Figure 4B, Figure 4C, Figure 4F, Figure 5B, Supplementary Figure 1C, Supplementary Fig. 2B, Supplementary Fig. 3B, Supplementary Fig. 4B, Supplementary Fig. 4C, Supplementary Fig. 4D, Supplementary Fig. 5B, Supplementary Fig. 5C, Supplementary Fig. 5G, Supplementary Fig. 5H, Sheet28, Sheet27]
